# Supplementary material for: Testosterone Inhibits Lipid Accumulation in Porcine Preadipocytes by Regulating ELOVL3
Source: Animals (Basel). 2024 Jul 23;14(15):2143. doi: 10.3390/ani14152143 (PMC11310965; doi:10.3390/ani14152143)
Supplement: Supplementary file 1 [file animals-14-02143-s001.zip]

Archive with 2 entries (2 files):
- animals-3100407-supplementary - final version.pdf
- animals-3100407-supplementary - final version.xlsx
