# Supplementary material for: Testosterone Inhibits Lipid Accumulation in Porcine Preadipocytes by Regulating ELOVL3
Source: Animals (Basel). 2024 Jul 23;14(15):2143. doi: 10.3390/ani14152143 (PMC11310965; doi:10.3390/ani14152143)
Supplement: Supplementary file 1 [file animals-14-02143-s001.zip › animals-3100407-supplementary - final version.xlsx]

## Sheet: Table S1
Supplementary Table S1: Characteristics of primers used in the qRT-PCR reaction
Primer Name	Sequences (5’-3’)	Size (bp)
Sus-ELOVL3-F	GCTCATCTTTGTGGGGCAGA	141
Sus-ELOVL3-R	AGCACGGCCACCATAAATCC
Sus-βactin-F	TGCAGCCTATTGCACGAGAA	82
Sus-βactin-R	TCTGGAAAGTCCACGCTCAC
Sus-AR-F	ATCGCAAGCGGGAAGGT	106
Sus-AR-R	GGCTCAGGCGGAACTCA
Sus-FASN-F	GACGTGGAACATCTCGTTCG	273
Sus-FASN-R	TAGCCACGGATGGTCTTCAC
Sus-ATGL-F	GCCAACCGTGAGAAGATGACT	140
Sus-ATGL-R	GTGACCCCATCCCCAGAGT

## Sheet: Table S2
Supplementary Table S2: ELOVL3 small interfering RNA (siRNA) oligonucleotide sequences
Primer Name	Sequences (5’-3’)
si-713-ELOVL3-sense	GGUCCUUCAUGUUGUAUAUTT
si-713-ELOVL3-antisense	AUAUACAACAUGAAGGACCTT
si-394-ELOVL3-sense	GCCUUCAUCAUCCUGCGAATT
si-394-ELOVL3-antisense	UUCGCAGGAUGAUGAAGGCTT
si-410-ELOVL3-sense	GAAAGCGGCCACUCAUCUUTT
si-410-ELOVL3-antisense	AAGAUGAGUGGCCGCUUUCTT
negative control-sense	UUCUCCGAACGUGUCACGUTT
negative control-antisense	ACGUGACACGUUCGGAGAATT

## Sheet: Table S3
Supplementary Table S3: Primers used for constructing AR overexpression plasmid
Primer Name	Sequences (5’-3’)	Size (bp)
Sus-pcDNA3.1-AR-F1	GTGGAAGATTCTGCCAAGC	2748
Sus-pcDNA3.1-AR-R1	GGTAGGGTGAGAAAATGGG
Sus-pcDNA3.1-AR-F2	CACTAGTCCAGTGTGGTG GCCACCATGGAAGTGCAGTTAGGGCT	2726
Sus-pcDNA3.1-AR-R2	GCGGTACCGTCGACTGCA GCCACTGTGTGTGAAAATAG

## Sheet: Table S4
Supplementary Table S4: Primers used for cloning, deletion, and site-directed mutagenesis of ELOVL3
Primer Name	Sequences (5’-3’)	Size (bp)
Sus-ELOVL3 promoter-F1	ATACTGACCCCAGCCTTGTG	2589
Sus-ELOVL3 promoter-R1	GGCTGTGACCATTTCGTTTT
Sus-ELOVL3 promoter-F2	AACATTTCTCTATCGATA AGCTCATGGCAACGCCAGAT	2137
Sus-ELOVL3 promoter-F3	AACATTTCTCTATCGATA GCACAGGCAGCACTTCCCA	1597
Sus-ELOVL3 promoter-F4	AACATTTCTCTATCGATA TTCTCTTTCTCCCTCATTT	1057
Sus-ELOVL3 promoter-F5	AACATTTCTCTATCGATA CTTGGAGAGATGGGAAACT	517
Sus-ELOVL3 promoter-F6	AACATTTCTCTATCGATA GGAAGTGGGCTTGGC	295
Sus-ELOVL3 promoter-R2	CGCAGATCTGAGCCCGG ACACCGGGACGTGCGCTGCA
Sus-ELOVL3 promoter-Mutation-F	TGAGGAGACTTGCCTCCACAG GAGAGCCTCTGGTGTC	2137
Sus-ELOVL3 promoter-Mutation-R	CAGAGGCTCTCCTGTGGAGGC AAGTCTCCTCACTGCC

## Sheet: Table S5
Supplementary Table S5: Summary of 18 lipid metabolism-related genes identified through KEGG analysis
Gene	|log2FoldChange (T/Control)|	Adjusted P
ELOVL3	3.84287	0.0189514
AKR1C1	2.83851	0.0203672
PLA2G6	2.52046	0.0120309
HSD3B1	1.78252	0.0283998
SMPD2	1.66876	0.0228909
ALOX15	1.6605	0.0459279
PTGES	1.55316	0.0208968
HPGDS	1.47207	0.0302156
ACOT8	1.44189	0.0283243
PTGS1	1.40848	0.0209635
SPHK1	1.28424	0.0155243
PISD	1.22133	0.0182639
PCK2	1.16875	0.0230676
PLPP2	1.08858	0.0332588
CDIPT	1.08459	0.0231877
ACAA1	1.04627	0.0234541
FDPS	1.03658	0.0359106
DGAT1	1.03619	0.0368618

## Sheet: Table S6
Supplementary Table S6: KEGG analysis of ELOVL3
Query:	ENSSSCG00000010577
Gene:	ssc:100155434 ELOVL3
Entrez Gene ID:	100155434
KEGG Pathway:	ssc01100: Metabolic pathways
	ssc01212: Fatty acid metabolism
	ssc01040: Biosynthesis of unsaturated fatty acids
	ssc00062: Fatty acid elongation
